# Supplementary material for: Dusky-like Is Critical for Morphogenesis of the Cellular Protuberances and Formation of the Cuticle in Henosepilachna vigintioctopunctata
Source: Biology (Basel). 2023 Jun 15;12(6):866. doi: 10.3390/biology12060866 (PMC10295638; doi:10.3390/biology12060866)
Supplement: Supplementary file 1 [file biology-12-00866-s001.zip]

Archive with 1 entries (1 files):
- biology-2401330-supplementary.pdf
